# Supplementary material for: Evaluation of Virus-Free Chrysanthemum ‘Hangju’ Productivity and Response to Virus Reinfection in the Field: Molecular Insights into Virus–Host Interactions
Source: Plants (Basel). 2024 Mar 5;13(5):732. doi: 10.3390/plants13050732 (PMC10934545; doi:10.3390/plants13050732)
Supplement: Supplementary file 1 [file plants-13-00732-s001.zip]

Archive with 2 entries (2 files):
- Supplementary_Table.xlsx
- Supplementary_Figure.pptx
