# Supplementary material for: Evaluation of Virus-Free Chrysanthemum ‘Hangju’ Productivity and Response to Virus Reinfection in the Field: Molecular Insights into Virus–Host Interactions
Source: Plants (Basel). 2024 Mar 5;13(5):732. doi: 10.3390/plants13050732 (PMC10934545; doi:10.3390/plants13050732)
Supplement: Supplementary file 1 [file plants-13-00732-s001.zip › Supplementary_Table.xlsx]

## Sheet: Table S1
Table S1.Data output quality
Sample	Raw Reads	Clean Reads	Raw Base(G)	Clean Base(G)	Effective Rate(%)	Error Rate(%)	Q20(%)	Q30(%)	GC Content(%)
VIH1	89330370	88420460	26.8	26.53	98.98	0.03	96.23	89.98	41.34
VIH2	71667048	71187334	21.5	21.36	99.33	0.03	96.34	90.19	41.32
VIH3	65542259	65144371	19.66	19.54	99.39	0.03	96.02	89.62	41.56
RVFH1	69569540	68918457	20.87	20.68	99.06	0.03	96.6	90.84	42.24
RVFH2	65940848	65579353	19.78	19.67	99.45	0.03	96.11	89.78	42.45
RVFH3	69416716	68411662	20.83	20.52	98.55	0.03	96.53	90.68	42.74
		224752165
		202909472

## Sheet: Table S2
Table S2. KEGG pathways analyses in VF vs. VC.
ID	Description	GeneRatio	BgRatio	pvalue	p.adjust	qvalue	geneID	Count
map00062	Fatty acid elongation	27/1395	196/34546	2.80364e-08	1.53242e-06	1.41352e-06	Cm21G002844/Cm19G002958/Cm19G002956/Cm20G002755/Cm22G004550/Cm24G004513/Cm22G004575/Cm21G002843/Cm20G002753/Cm24G002555/Cm14G002504/Cm25G000151/Cm19G002955/Cm07G003806/Cm20G002756/Cm13G001474/Cm14G004183/Cm08G003958/Cm13G002560/Cm10G002815/Cm26G000223/Cm15G002731/Cm15G004113/Cm13G004308/Cm25G001904/Cm09G003847/Cm27G000218	27
map00052	Galactose metabolism	37/1395	333/34546	3.15963e-08	1.53242e-06	1.41352e-06	Cm26G001518/Cm22G002755/Cm25G001367/Cm27G001280/Cm24G002642/Cm20G004644/Cm19G004599/Cm23G002745/Cm15G002942/Cm07G004284/Cm09G004351/Cm22G002049/scaffold1495G000001/Cm09G004350/Cm05G003232/scaffold28G000114/Cm08G004449/Cm09G004348/Cm24G002643/Cm19G004600/Cm04G003430/Cm06G002786/Cm05G003230/Cm21G004814/Cm24G001996/Cm21G004816/Cm21G004817/Cm17G000920/Cm08G004447/Cm06G002783/Cm15G001583/Cm13G002799/C…	37
map00600	Sphingolipid metabolism	15/1395	145/34546	0.000805599	0.0260477	0.0240266	Cm19G000475/Cm21G000313/Cm15G003076/Cm13G002918/Cm14G002881/Cm08G001638/Cm19G003173/Cm16G005290/Cm09G001584/scaffold28G000114/Cm17G003096/Cm24G001996/Cm14G001475/Cm17G005551/Cm05G002085	15
map00561	Glycerolipid metabolism	31/1395	451/34546	0.00304627	0.073872	0.0681402	Cm18G001040/Cm10G000517/Cm21G001473/Cm16G001065/Cm17G000976/Cm08G002559/Cm10G000516/scaffold881G000032/Cm16G003089/Cm15G003129/Cm19G001769/Cm12G000665/Cm07G002274/Cm10G000511/Cm09G002513/Cm14G002929/Cm04G000482/scaffold28G000114/Cm11G000576/Cm13G002957/Cm22G000623/Cm04G002372/Cm11G000574/Cm18G002749/Cm05G002236/Cm26G002850/Cm04G003022/Cm01G000820/Cm10G000513/Cm07G002275/Cm11G000575	31
map00565	Ether lipid metabolism	16/1395	195/34546	0.00589038	0.110929	0.102322	Cm07G003510/Cm08G003678/Cm09G003594/Cm02G001726/Cm03G001987/scaffold662G000002/Cm21G002642/Cm20G002500/Cm13G001624/Cm15G003129/Cm08G002367/Cm19G002761/scaffold1459G000003/Cm14G002929/Cm13G002957/Cm15G003163	16
map04070	Phosphatidylinositol signaling system	26/1395	381/34546	0.00686158	0.110929	0.102322	Cm14G002528/Cm14G002527/Cm18G001040/Cm24G003575/Cm26G001337/Cm15G002763/Cm22G003591/Cm15G003219/Cm23G003620/Cm27G001185/Cm12G000646/Cm16G001065/Cm17G000976/Cm14G002998/Cm23G002679/Cm16G001779/Cm15G002764/Cm23G002669/Cm13G003070/Cm16G002130/Cm07G003058/Cm24G001529/Cm08G003191/Cm23G001594/Cm24G001813/Cm22G001519	26
map00730	Thiamine metabolism	10/1395	107/34546	0.0113868	0.150529	0.138849	Cm02G002771/Cm13G001000/Cm14G000940/Cm15G000872/Cm04G002159/Cm18G001004/Cm17G000929/Cm27G003633/Cm06G001635/Cm16G001018	10
map00740	Riboflavin metabolism	8/1395	77/34546	0.0124148	0.150529	0.138849	Cm02G002369/scaffold1462G000056/Cm22G004254/Cm03G002564/Cm01G002605/Cm23G000333/Cm23G004292/Cm03G005549	8
map00440	Phosphonate and phosphinate metabolism	5/1395	39/34546	0.0196463	0.208233	0.192076	Cm07G003510/Cm08G003678/Cm09G003594/Cm08G001773/Cm07G001458	5
map00430	Taurine and hypotaurine metabolism	9/1395	103/34546	0.023614	0.208233	0.192076	Cm02G001252/Cm03G001459/Cm01G001484/Cm13G000610/Cm13G001090/Cm02G001240/Cm14G001020/Cm15G000449/Cm15G000445	9
map00511	Other glycan degradation	9/1395	103/34546	0.023614	0.208233	0.192076	Cm04G004243/Cm16G005290/Cm07G004481/Cm05G003984/Cm09G004531/Cm08G004661/Cm24G001996/Cm14G001475/Cm17G005551	9
map00591	Linoleic acid metabolism	21/1395	331/34546	0.0286381	0.231492	0.21353	Cm06G004387/Cm04G004834/Cm04G004851/scaffold1406G000014/Cm17G001045/Cm18G004814/Cm15G003129/Cm22G003939/Cm01G003111/Cm23G003970/Cm19G004238/scaffold1459G000003/Cm14G002929/Cm13G004394/Cm16G004919/Cm13G002957/Cm22G000891/Cm20G000436/Cm23G004137/Cm13G000977/Cm16G004921	21
map04130	SNARE interactions in vesicular transport	15/1395	240/34546	0.0636663	0.467765	0.431471	Cm22G001486/Cm17G004697/Cm22G001481/Cm18G004267/Cm18G004256/Cm22G001450/Cm17G004699/Cm09G001526/Cm09G004628/Cm11G002433/Cm08G004811/Cm12G002491/Cm19G001311/Cm25G003948/Cm17G004295	15

## Sheet: Table S3
Table S3. GO term analyses in VF vs. VC.
ID	Description	GeneRatio	BgRatio	pvalue	p.adjust	geneID	Count	Class
GO:0080142	regulation of salicylic acid biosynthetic process	29/2715	56/55961	1.37999e-23	4.13031e-20	Cm22G003958/Cm05G003778/Cm15G001511/Cm22G003953/Cm23G003988/Cm24G003933/Cm22G003955/Cm06G002968/Cm04G004013/Cm13G001672/Cm27G000468/Cm21G002738/Cm06G003337/Cm23G003992/Cm06G002969/Cm02G002480/Cm23G003989/Cm03G002845/Cm21G001275/Cm19G001567/Cm20G001008/Cm23G003990/Cm11G001857/Cm17G003984/Cm02G004982/Cm24G003934/Cm22G003954/Cm18G003526/Cm19G001565	29	biological process
GO:0051865	protein autoubiquitination	52/2715	219/55961	8.40853e-22	1.25834e-18	Cm19G000984/Cm21G001049/Cm21G000745/Cm19G001302/Cm27G001770/Cm20G000873/Cm19G001294/Cm25G001811/Cm19G001297/Cm19G001300/Cm10G001882/Cm20G000865/Cm20G000861/Cm17G003297/Cm11G001847/scaffold215G000056/Cm21G001057/Cm19G001306/Cm12G001893/Cm19G001301/Cm20G000868/Cm21G001048/Cm19G001303/Cm20G000869/Cm19G001304/Cm19G001307/Cm20G001629/Cm17G005136/Cm16G004877/Cm20G000872/Cm19G001308/Cm20G000867/Cm19G001…	52	biological process
GO:0009697	salicylic acid biosynthetic process	20/2715	39/55961	1.37989e-16	1.37667e-13	Cm22G003958/Cm15G001511/Cm22G003953/Cm23G003988/Cm24G003933/Cm13G001672/Cm27G000468/Cm21G002738/Cm23G003992/Cm02G002480/Cm23G003989/Cm03G002845/scaffold1092G000001/Cm19G003872/Cm23G003990/Cm11G001857/Cm02G004982/Cm24G003934/Cm22G003954/Cm12G000774	20	biological process
GO:0010337	regulation of salicylic acid metabolic process	31/2715	115/55961	3.07609e-15	2.30168e-12	Cm22G003958/Cm05G003778/Cm15G001511/Cm22G003953/Cm23G003988/Cm24G003933/Cm22G003955/Cm06G002968/Cm04G004013/Cm13G001672/Cm27G000468/Cm21G002738/Cm06G003337/Cm23G003992/Cm06G002969/Cm02G002480/Cm23G003989/Cm03G002845/Cm21G001275/Cm24G001360/Cm19G001567/Cm20G001008/Cm23G003990/Cm11G001857/Cm17G003984/Cm02G004982/Cm24G003934/Cm22G003954/Cm18G003526/Cm12G000774/Cm19G001565	31	biological process
GO:0046885	regulation of hormone biosynthetic process	38/2715	202/55961	6.7567e-13	4.04456e-10	Cm22G003958/Cm05G003778/Cm15G001511/Cm22G003953/Cm24G003575/Cm23G003988/Cm24G003933/Cm22G003955/Cm06G002968/Cm04G004013/Cm09G000052/Cm13G001672/Cm22G003591/Cm27G000468/Cm08G000036/Cm07G000037/Cm23G003620/Cm21G002738/Cm06G003337/Cm23G003992/Cm06G002969/Cm02G002480/Cm23G002263/Cm23G003989/Cm03G002845/Cm21G001275/Cm22G002325/Cm19G001567/Cm20G001008/Cm23G003990/Cm11G001857/Cm17G003984/Cm02G004982/Cm2…	38	biological process
GO:0002237	response to molecule of bacterial origin	47/2715	295/55961	8.11587e-13	4.04847e-10	Cm22G003958/Cm08G002468/Cm15G001511/Cm22G003953/Cm07G002162/Cm23G003988/Cm24G003933/Cm03G003637/Cm22G003955/Cm04G000942/Cm01G003605/Cm13G001672/Cm27G000468/Cm09G003365/Cm07G002165/Cm21G002738/Cm23G003992/Cm05G000889/Cm06G000848/Cm04G004341/Cm09G002402/Cm02G002480/Cm06G003901/Cm23G003989/Cm05G004095/Cm06G000832/Cm03G002845/Cm02G003208/Cm08G003308/Cm08G003307/Cm23G003990/Cm24G003073/Cm09G002403/Cm2…	47	biological process
GO:0010193	response to ozone	45/2715	287/55961	4.33136e-12	1.85197e-09	Cm24G002211/Cm06G004387/Cm04G004834/Cm04G004851/Cm24G002212/Cm17G003635/Cm22G002214/scaffold1406G000014/Cm22G002215/Cm17G003790/Cm23G002158/Cm16G003622/Cm04G002156/Cm23G002159/Cm25G001444/Cm18G003125/Cm05G002024/Cm04G002157/Cm25G001454/Cm16G004760/Cm24G000563/Cm26G001575/Cm27G001211/Cm05G002025/Cm27G001212/Cm17G003791/Cm27G001214/Cm16G003462/Cm06G001634/Cm16G002567/Cm22G002216/Cm19G003503/Cm26G00…	45	biological process
GO:0002831	regulation of response to biotic stimulus	60/2715	471/55961	1.24834e-11	4.67036e-09	Cm22G003958/Cm04G002104/Cm06G001577/Cm05G001977/Cm15G001511/Cm06G003088/Cm22G003953/Cm11G000642/Cm23G003988/Cm24G003933/Cm07G003349/Cm03G003637/Cm22G003955/Cm10G000573/Cm25G002674/Cm04G000942/Cm05G001819/Cm01G003605/Cm13G001672/Cm04G003890/Cm27G000468/Cm05G003543/Cm10G000569/Cm21G002738/Cm08G003528/Cm10G000571/Cm11G000640/Cm23G003992/Cm11G000639/Cm05G001470/Cm05G000889/Cm05G003537/Cm06G000848/Cm1…	60	biological process
GO:0010565	regulation of cellular ketone metabolic process	48/2715	335/55961	2.30865e-11	7.67754e-09	Cm22G003958/Cm05G003778/Cm15G001511/Cm22G003953/Cm23G003988/Cm24G003933/Cm07G001859/Cm08G002187/Cm04G003797/Cm22G003955/Cm06G002968/Cm04G004013/Cm09G000052/Cm13G001672/Cm27G000468/Cm08G000036/Cm07G000037/Cm21G002738/Cm06G003337/Cm23G003992/Cm06G002969/Cm26G000679/Cm02G002480/Cm25G000540/Cm23G002263/Cm23G003989/Cm03G002845/Cm21G001275/Cm22G002325/Cm24G001360/Cm19G001567/Cm20G001008/Cm23G003990/Cm1…	48	biological process
GO:0009696	salicylic acid metabolic process	24/2715	100/55961	5.81244e-11	1.64948e-08	Cm22G003958/Cm15G001511/Cm22G003953/Cm23G003988/Cm24G003933/Cm13G001672/Cm27G000468/Cm21G002738/Cm23G003992/Cm02G002480/Cm03G004961/Cm23G003989/Cm03G002845/scaffold1092G000001/Cm19G003872/Cm23G003990/Cm11G001857/Cm27G001046/Cm02G004982/Cm20G003749/Cm22G000096/Cm24G003934/Cm22G003954/Cm12G000774	24	biological process
GO:0009816	defense response to bacterium	49/2715	356/55961	6.12338e-11	1.64948e-08	Cm22G003958/Cm24G002211/Cm15G001511/Cm24G002212/Cm22G003953/Cm22G002214/Cm23G003988/Cm05G001853/Cm24G003933/Cm22G002215/Cm13G001672/Cm22G003991/Cm27G000468/Cm24G001424/Cm23G002158/Cm11G004368/Cm23G002159/Cm21G002738/Cm04G001979/Cm23G003992/Cm02G002480/Cm23G003989/Cm25G003798/Cm03G002845/Cm21G002642/Cm20G002500/Cm12G004667/Cm26G003818/Cm23G003990/Cm27G000413/Cm19G002761/Cm22G002216/Cm16G002614/Cm1…	49	biological process
GO:0009644	response to high light intensity	59/2715	478/55961	6.61333e-11	1.64948e-08	Cm23G004439/Cm06G004387/Cm04G004834/Cm04G004851/scaffold1406G000014/Cm11G003504/Cm04G000942/scaffold149G000005/Cm16G000237/Cm24G004333/Cm21G002496/Cm19G002632/Cm04G003304/Cm06G002667/Cm21G004796/Cm10G002694/Cm10G003525/Cm05G000889/Cm06G000848/Cm05G003108/Cm20G004635/Cm22G004338/Cm06G000832/Cm19G004587/Cm13G004191/Cm16G000233/Cm18G003570/Cm24G003073/Cm23G001421/Cm18G000246/Cm17G005326/Cm20G003872/…	59	biological process
GO:0017000	antibiotic biosynthetic process	20/2715	70/55961	7.5957e-11	1.74876e-08	Cm22G003958/Cm15G001511/Cm22G003953/Cm23G003988/Cm24G003933/Cm13G001672/Cm27G000468/Cm21G002738/Cm23G003992/Cm02G002480/Cm23G003989/Cm03G002845/scaffold1092G000001/Cm19G003872/Cm23G003990/Cm11G001857/Cm02G004982/Cm24G003934/Cm22G003954/Cm12G000774	20	biological process
GO:0071219	cellular response to molecule of bacterial origin	24/2715	103/55961	1.12889e-10	2.4134e-08	Cm22G003958/Cm15G001511/Cm22G003953/Cm23G003988/Cm24G003933/Cm22G003955/Cm13G001672/Cm27G000468/Cm09G003365/Cm21G002738/Cm23G003992/Cm02G002480/Cm23G003989/Cm03G002845/Cm08G003308/Cm08G003307/Cm23G003990/Cm11G001857/Cm17G003984/Cm02G004982/Cm24G003934/Cm22G003954/Cm18G003526/Cm25G003964	24	biological process
GO:0071456	cellular response to hypoxia	33/2715	188/55961	1.46165e-10	2.91649e-08	Cm22G003958/Cm15G001511/Cm22G003953/Cm23G003988/Cm24G003933/Cm13G001672/Cm27G000468/Cm02G001252/Cm21G004796/Cm21G002738/Cm23G003992/Cm03G001459/Cm20G004635/Cm01G001484/Cm02G002480/Cm13G000610/Cm23G003989/Cm03G002845/Cm19G004587/Cm21G000844/Cm23G003990/Cm13G001090/Cm02G001240/Cm11G001857/Cm02G004982/Cm11G001127/Cm24G003934/Cm22G002609/Cm14G001020/Cm22G003954/Cm15G000449/Cm15G000445/Cm19G001100	33	biological process
GO:0010112	regulation of systemic acquired resistance	21/2715	86/55961	6.40737e-10	1.19858e-07	Cm22G003958/Cm15G001511/Cm22G003953/Cm23G003988/Cm24G003933/Cm22G003955/Cm25G002674/Cm13G001672/Cm27G000468/Cm21G002738/Cm23G003992/Cm02G002480/Cm23G003989/Cm03G002845/Cm23G003990/Cm11G001857/Cm17G003984/Cm02G004982/Cm24G003934/Cm22G003954/Cm18G003526	21	biological process
GO:0032350	regulation of hormone metabolic process	40/2715	279/55961	1.00695e-09	1.77282e-07	Cm22G003958/Cm05G003778/Cm15G001511/Cm22G003953/Cm24G003575/Cm23G003988/Cm24G003933/Cm22G003955/Cm06G002968/Cm04G004013/Cm09G000052/Cm13G001672/Cm22G003591/Cm27G000468/Cm08G000036/Cm07G000037/Cm23G003620/Cm21G002738/Cm06G003337/Cm23G003992/Cm06G002969/Cm02G002480/Cm23G002263/Cm23G003989/Cm03G002845/Cm21G001275/Cm22G002325/Cm24G001360/Cm19G001567/Cm20G001008/Cm23G003990/Cm11G001857/Cm17G003984/Cm0…	40	biological process
GO:0009612	response to mechanical stimulus	45/2715	340/55961	1.28882e-09	2.14303e-07	Cm13G001412/Cm14G001191/Cm14G001194/Cm14G001187/Cm14G001183/Cm13G001305/Cm22G001486/Cm13G002472/Cm14G001185/Cm14G002352/Cm14G001192/Cm13G001304/Cm22G001481/Cm14G001188/Cm13G001295/Cm14G001193/Cm22G001450/Cm15G001130/Cm17G004070/Cm14G001190/Cm14G002355/Cm15G001129/Cm20G000240/Cm04G000280/Cm14G001184/Cm15G002579/Cm21G001555/Cm13G001298/Cm13G001302/Cm19G001867/Cm14G001267/Cm18G003644/Cm13G001293/Cm2…	45	biological process
GO:0036294	cellular response to decreased oxygen levels	33/2715	205/55961	1.47807e-09	2.21193e-07	Cm22G003958/Cm15G001511/Cm22G003953/Cm23G003988/Cm24G003933/Cm13G001672/Cm27G000468/Cm02G001252/Cm21G004796/Cm21G002738/Cm23G003992/Cm03G001459/Cm20G004635/Cm01G001484/Cm02G002480/Cm13G000610/Cm23G003989/Cm03G002845/Cm19G004587/Cm21G000844/Cm23G003990/Cm13G001090/Cm02G001240/Cm11G001857/Cm02G004982/Cm11G001127/Cm24G003934/Cm22G002609/Cm14G001020/Cm22G003954/Cm15G000449/Cm15G000445/Cm19G001100	33	biological process
GO:0071453	cellular response to oxygen levels	33/2715	205/55961	1.47807e-09	2.21193e-07	Cm22G003958/Cm15G001511/Cm22G003953/Cm23G003988/Cm24G003933/Cm13G001672/Cm27G000468/Cm02G001252/Cm21G004796/Cm21G002738/Cm23G003992/Cm03G001459/Cm20G004635/Cm01G001484/Cm02G002480/Cm13G000610/Cm23G003989/Cm03G002845/Cm19G004587/Cm21G000844/Cm23G003990/Cm13G001090/Cm02G001240/Cm11G001857/Cm02G004982/Cm11G001127/Cm24G003934/Cm22G002609/Cm14G001020/Cm22G003954/Cm15G000449/Cm15G000445/Cm19G001100	33	biological process
GO:1900055	regulation of leaf senescence	32/2715	203/55961	4.41561e-09	6.29329e-07	Cm08G004475/Cm11G004025/Cm09G004383/Cm11G000642/Cm07G004311/Cm10G004012/Cm10G000573/Cm10G000569/Cm11G004024/Cm10G004011/Cm10G000571/Cm11G000640/Cm11G000639/Cm11G000641/Cm05G001247/Cm11G000370/Cm16G001831/Cm18G001635/Cm24G001974/Cm12G000487/Cm10G000404/Cm04G001318/Cm24G001379/Cm10G001794/Cm11G001778/Cm12G001797/Cm22G000525/Cm07G004304/Cm13G003999/Cm10G000401/Cm12G000728/Cm08G004464	32	biological process
GO:0042537	benzene-containing compound metabolic process	26/2715	145/55961	7.87725e-09	1.07166e-06	Cm22G003958/Cm15G001511/Cm22G003953/Cm23G003988/Cm24G003933/Cm13G001672/Cm27G000468/Cm21G002738/Cm23G003992/Cm02G002480/Cm21G001676/Cm03G004961/Cm23G003989/Cm19G001999/Cm03G002845/scaffold1092G000001/Cm19G003872/Cm23G003990/Cm11G001857/Cm27G001046/Cm02G004982/Cm20G003749/Cm22G000096/Cm24G003934/Cm22G003954/Cm12G000774	26	biological process
GO:1902584	positive regulation of response to water deprivation	22/2715	109/55961	1.1604e-08	1.51003e-06	Cm22G003958/Cm15G001511/Cm22G003953/Cm23G003988/Cm24G003933/Cm13G001672/Cm27G000468/Cm16G005120/Cm17G005356/Cm21G002738/Cm23G003992/Cm02G002480/Cm23G003989/Cm03G002845/Cm17G005357/Cm16G005118/Cm16G005119/Cm23G003990/Cm11G001857/Cm02G004982/Cm24G003934/Cm22G003954	22	biological process
GO:0046189	phenol-containing compound biosynthetic process	20/2715	92/55961	1.40357e-08	1.75037e-06	Cm22G003958/Cm15G001511/Cm22G003953/Cm23G003988/Cm24G003933/Cm13G001672/Cm27G000468/Cm21G002738/Cm23G003992/Cm02G002480/Cm23G003989/Cm03G002845/scaffold1092G000001/Cm19G003872/Cm23G003990/Cm11G001857/Cm02G004982/Cm24G003934/Cm22G003954/Cm12G000774	20	biological process
GO:0009789	positive regulation of abscisic acid-activated signaling pathway	34/2715	240/55961	2.36094e-08	2.61714e-06	Cm22G003958/Cm15G001511/Cm22G003953/Cm23G003988/Cm24G003933/Cm07G003349/Cm03G003637/Cm01G003605/Cm13G001672/Cm27G000468/Cm21G002738/Cm08G003528/Cm02G001726/Cm02G002013/Cm23G003992/Cm02G002480/Cm03G001987/Cm23G003989/Cm03G002845/scaffold662G000002/Cm02G003208/Cm13G001624/Cm23G003990/Cm08G002367/Cm23G005082/Cm11G001857/Cm20G003573/Cm02G004982/Cm24G003934/Cm22G003954/Cm03G002377/Cm21G003679/Cm07G003…	34	biological process
GO:1901421	positive regulation of response to alcohol	34/2715	240/55961	2.36094e-08	2.61714e-06	Cm22G003958/Cm15G001511/Cm22G003953/Cm23G003988/Cm24G003933/Cm07G003349/Cm03G003637/Cm01G003605/Cm13G001672/Cm27G000468/Cm21G002738/Cm08G003528/Cm02G001726/Cm02G002013/Cm23G003992/Cm02G002480/Cm03G001987/Cm23G003989/Cm03G002845/scaffold662G000002/Cm02G003208/Cm13G001624/Cm23G003990/Cm08G002367/Cm23G005082/Cm11G001857/Cm20G003573/Cm02G004982/Cm24G003934/Cm22G003954/Cm03G002377/Cm21G003679/Cm07G003…	34	biological process
GO:1905959	positive regulation of cellular response to alcohol	34/2715	240/55961	2.36094e-08	2.61714e-06	Cm22G003958/Cm15G001511/Cm22G003953/Cm23G003988/Cm24G003933/Cm07G003349/Cm03G003637/Cm01G003605/Cm13G001672/Cm27G000468/Cm21G002738/Cm08G003528/Cm02G001726/Cm02G002013/Cm23G003992/Cm02G002480/Cm03G001987/Cm23G003989/Cm03G002845/scaffold662G000002/Cm02G003208/Cm13G001624/Cm23G003990/Cm08G002367/Cm23G005082/Cm11G001857/Cm20G003573/Cm02G004982/Cm24G003934/Cm22G003954/Cm03G002377/Cm21G003679/Cm07G003…	34	biological process
GO:0002239	response to oomycetes	34/2715	242/55961	2.90928e-08	3.10982e-06	Cm22G003958/Cm15G001511/Cm11G002398/Cm22G003953/Cm23G003988/Cm24G003933/Cm22G003955/Cm05G001819/Cm13G001672/Cm27G000468/Cm12G002453/Cm21G002738/Cm01G005205/Cm23G003992/Cm02G002480/Cm24G000563/Cm23G003989/Cm03G002845/Cm19G004679/Cm09G004003/Cm10G002252/Cm02G000740/Cm02G004723/Cm23G003990/Cm11G001857/Cm19G004669/Cm17G003984/Cm02G004982/Cm20G003749/Cm24G003934/Cm22G003954/Cm06G004022/Cm18G003526/Cm0…	34	biological process
GO:1900424	regulation of defense response to bacterium	34/2715	243/55961	3.22626e-08	3.32972e-06	Cm04G002104/Cm06G001577/Cm05G001977/Cm06G003088/Cm11G000642/Cm07G003349/Cm03G003637/Cm22G003955/Cm10G000573/Cm05G001819/Cm01G003605/Cm04G003890/Cm05G003543/Cm10G000569/Cm08G003528/Cm10G000571/Cm11G000640/Cm11G000639/Cm05G001470/Cm05G003537/Cm11G000641/Cm22G000993/Cm24G001079/Cm02G003208/Cm06G003083/Cm27G001381/Cm17G003984/Cm04G001553/Cm23G001073/Cm03G003395/Cm18G003526/Cm21G004728/Cm07G003350/Cm1…	34	biological process
GO:0010224	response to UV-B	46/2715	394/55961	4.37581e-08	4.3656e-06	Cm22G003958/Cm15G001511/Cm22G003953/Cm23G003988/Cm24G003933/Cm02G002999/Cm22G003955/Cm13G001672/Cm27G000468/Cm12G002974/Cm23G002840/Cm21G002738/Cm10G002834/Cm23G003992/Cm20G001399/Cm01G003423/Cm02G002480/Cm16G004760/Cm23G003989/Cm03G002845/Cm03G003421/Cm16G003089/Cm23G003990/Cm20G003872/Cm11G001857/Cm17G004736/Cm17G004987/Cm17G003984/Cm02G003000/Cm02G004982/Cm24G001884/Cm22G000096/Cm24G003934/sca…	46	biological process
GO:0051703	biological process involved in intraspecies interaction between organisms	52/2715	478/55961	6.21238e-08	5.89649e-06	Cm11G000857/Cm11G000856/Cm01G005154/Cm17G004698/Cm17G005574/Cm19G001796/Cm04G002712/Cm05G002561/Cm06G003588/Cm21G004884/Cm19G004048/Cm09G003419/Cm12G000965/Cm01G001606/Cm08G003353/Cm24G000875/Cm19G004052/Cm20G004452/Cm04G004284/Cm19G001797/Cm21G004885/Cm16G005317/Cm21G004894/Cm06G002217/Cm04G000280/Cm02G001359/Cm21G004918/Cm19G004663/Cm05G001785/Cm21G004646/Cm10G001627/Cm03G001559/Cm19G004045/Cm1…	52	biological process
GO:0002218	activation of innate immune response	44/2715	373/55961	6.30429e-08	5.89649e-06	Cm05G003778/Cm08G004475/Cm09G004383/Cm07G004311/Cm06G002968/Cm04G004013/Cm24G001424/Cm11G004368/Cm02G001252/Cm06G003337/Cm15G003547/Cm06G002969/Cm03G001459/Cm01G001484/Cm13G000610/Cm18G001009/Cm21G001275/Cm05G001247/Cm11G000370/Cm12G004667/Cm19G001567/Cm17G000935/Cm06G004468/Cm22G005446/Cm19G004650/Cm20G001008/Cm13G001090/Cm12G000487/Cm10G000404/Cm02G001240/Cm04G001318/Cm16G002614/Cm14G001020/Cm1…	44	biological process
GO:0062012	regulation of small molecule metabolic process	49/2715	442/55961	8.24409e-08	7.47714e-06	Cm22G003958/Cm05G003778/Cm15G001511/Cm22G003953/Cm23G003988/Cm24G003933/Cm07G001859/Cm08G002187/Cm04G003797/Cm22G003955/Cm06G002968/Cm04G004013/Cm09G000052/Cm13G001672/Cm27G000468/Cm08G000036/Cm07G000037/Cm21G002738/Cm06G003337/Cm23G003992/Cm06G002969/Cm26G000679/Cm02G002480/Cm25G000540/Cm23G002263/Cm23G003989/Cm03G002845/Cm21G001275/Cm22G002325/Cm24G001360/Cm19G001567/Cm20G001008/Cm23G003990/Cm1…	49	biological process
GO:0010483	pollen tube reception	36/2715	285/55961	1.79298e-07	1.57835e-05	Cm11G000857/Cm11G000856/Cm01G005154/Cm17G004698/Cm17G005574/Cm19G001796/Cm21G004884/Cm19G004048/Cm12G000965/Cm01G001606/Cm19G004052/Cm20G004452/Cm19G001797/Cm21G004885/Cm16G005317/Cm21G004894/Cm02G001359/Cm21G004918/Cm19G004663/Cm05G001785/Cm21G004646/Cm03G001559/Cm19G004045/Cm16G005310/Cm21G000635/Cm04G001929/Cm20G004100/Cm21G004647/Cm19G004050/Cm06G004308/Cm19G004670/Cm21G004668/Cm13G005193/Cm2…	36	biological process
GO:0002253	activation of immune response	44/2715	389/55961	2.09495e-07	1.79148e-05	Cm05G003778/Cm08G004475/Cm09G004383/Cm07G004311/Cm06G002968/Cm04G004013/Cm24G001424/Cm11G004368/Cm02G001252/Cm06G003337/Cm15G003547/Cm06G002969/Cm03G001459/Cm01G001484/Cm13G000610/Cm18G001009/Cm21G001275/Cm05G001247/Cm11G000370/Cm12G004667/Cm19G001567/Cm17G000935/Cm06G004468/Cm22G005446/Cm19G004650/Cm20G001008/Cm13G001090/Cm12G000487/Cm10G000404/Cm02G001240/Cm04G001318/Cm16G002614/Cm14G001020/Cm1…	44	biological process
GO:0009945	radial axis specification	8/2715	16/55961	2.75404e-07	2.22779e-05	Cm18G002882/Cm17G000107/Cm25G001869/Cm16G003250/Cm04G002509/Cm05G002376/Cm26G002057/Cm27G001846	8	biological process
GO:0033481	galacturonate biosynthetic process	8/2715	16/55961	2.75404e-07	2.22779e-05	Cm01G004890/Cm03G004846/Cm13G002399/Cm03G004847/Cm02G004481/Cm15G002475/Cm09G001443/Cm07G001224	8	biological process
GO:0071216	cellular response to biotic stimulus	25/2715	164/55961	3.9828e-07	3.03447e-05	Cm22G003958/Cm15G001511/Cm22G003953/Cm23G003988/Cm24G003933/Cm22G003955/Cm13G001672/Cm27G000468/Cm09G003365/Cm24G002566/Cm21G002738/Cm23G003992/Cm02G002480/Cm23G003989/Cm03G002845/Cm08G003308/Cm08G003307/Cm23G003990/Cm11G001857/Cm17G003984/Cm02G004982/Cm24G003934/Cm22G003954/Cm18G003526/Cm25G003964	25	biological process
GO:0071497	cellular response to freezing	7/2715	12/55961	4.00765e-07	3.03447e-05	Cm05G001613/Cm27G002654/Cm19G003685/Cm21G003893/Cm25G002671/Cm20G003758/Cm26G002619	7	biological process
GO:0090376	seed trichome differentiation	17/2715	83/55961	4.15681e-07	3.03447e-05	Cm06G003316/Cm04G003661/Cm22G004103/Cm22G004102/Cm20G000355/Cm23G004130/Cm19G000773/Cm23G004132/Cm22G004101/Cm26G001213/Cm21G000503/Cm24G004095/Cm02G003577/Cm22G003694/Cm24G004089/Cm24G003690/Cm08G004082	17	biological process
GO:0090378	seed trichome elongation	17/2715	83/55961	4.15681e-07	3.03447e-05	Cm06G003316/Cm04G003661/Cm22G004103/Cm22G004102/Cm20G000355/Cm23G004130/Cm19G000773/Cm23G004132/Cm22G004101/Cm26G001213/Cm21G000503/Cm24G004095/Cm02G003577/Cm22G003694/Cm24G004089/Cm24G003690/Cm08G004082	17	biological process
GO:0002229	defense response to oomycetes	28/2715	219/55961	3.11636e-06	0.000222078	Cm22G003958/Cm15G001511/Cm22G003953/Cm23G003988/Cm24G003933/Cm22G003955/Cm05G001819/Cm13G001672/Cm27G000468/Cm21G002738/Cm23G003992/Cm02G002480/Cm24G000563/Cm23G003989/Cm03G002845/Cm19G004679/Cm09G004003/Cm23G003990/Cm11G001857/Cm19G004669/Cm17G003984/Cm02G004982/Cm20G003749/Cm24G003934/Cm22G003954/Cm06G004022/Cm18G003526/Cm07G003929	28	biological process
GO:0018958	phenol-containing compound metabolic process	24/2715	172/55961	3.36028e-06	0.000232771	Cm22G003958/Cm15G001511/Cm22G003953/Cm23G003988/Cm24G003933/Cm13G001672/Cm27G000468/Cm21G002738/Cm23G003992/Cm02G002480/Cm03G004961/Cm23G003989/Cm03G002845/scaffold1092G000001/Cm19G003872/Cm23G003990/Cm11G001857/Cm27G001046/Cm02G004982/Cm20G003749/Cm22G000096/Cm24G003934/Cm22G003954/Cm12G000774	24	biological process
GO:0006063	uronic acid metabolic process	8/2715	21/55961	3.49974e-06	0.000232771	Cm01G004890/Cm03G004846/Cm13G002399/Cm03G004847/Cm02G004481/Cm15G002475/Cm09G001443/Cm07G001224	8	biological process
GO:0019586	galacturonate metabolic process	8/2715	21/55961	3.49974e-06	0.000232771	Cm01G004890/Cm03G004846/Cm13G002399/Cm03G004847/Cm02G004481/Cm15G002475/Cm09G001443/Cm07G001224	8	biological process
GO:0045089	positive regulation of innate immune response	48/2715	492/55961	4.33919e-06	0.000282331	Cm05G003778/Cm08G004475/Cm09G004383/Cm07G004311/Cm07G003349/Cm06G002968/Cm04G004013/Cm24G001424/Cm11G004368/Cm02G001252/Cm08G003528/Cm06G003337/Cm15G003547/Cm06G002969/Cm03G001459/Cm01G001484/Cm13G000610/Cm18G001009/Cm21G001275/Cm05G001247/Cm11G000370/Cm12G004667/Cm19G001567/Cm17G000935/Cm06G004468/Cm22G005446/Cm19G004650/Cm20G001008/Cm13G001090/Cm12G000487/Cm10G000404/Cm02G001240/Cm04G001318/Cm1…	48	biological process
GO:1900056	negative regulation of leaf senescence	16/2715	89/55961	5.47717e-06	0.000348791	Cm08G004475/Cm11G004025/Cm09G004383/Cm07G004311/Cm10G004012/Cm11G004024/Cm10G004011/Cm05G001247/Cm11G000370/Cm12G000487/Cm10G000404/Cm04G001318/Cm07G004304/Cm13G003999/Cm10G000401/Cm08G004464	16	biological process
GO:0017062	respiratory chain complex III assembly	13/2715	61/55961	5.90366e-06	0.000360605	Cm08G002468/Cm07G002162/Cm23G003188/Cm15G004095/Cm14G004173/Cm13G004292/Cm07G002165/Cm22G003209/Cm24G003102/Cm23G003187/Cm09G002402/Cm22G003210/Cm09G002403	13	biological process
GO:0034551	mitochondrial respiratory chain complex III assembly	13/2715	61/55961	5.90366e-06	0.000360605	Cm08G002468/Cm07G002162/Cm23G003188/Cm15G004095/Cm14G004173/Cm13G004292/Cm07G002165/Cm22G003209/Cm24G003102/Cm23G003187/Cm09G002402/Cm22G003210/Cm09G002403	13	biological process
GO:0052555	induction by symbiont of host immune response	13/2715	64/55961	1.03109e-05	0.000605108	Cm05G003778/Cm05G001853/Cm06G002968/Cm04G004013/Cm06G003337/Cm04G001979/Cm06G002969/Cm21G001275/Cm19G001567/Cm20G001008/Cm27G000413/Cm22G000377/Cm19G001565	13	biological process
GO:0052556	induction by symbiont of host immune response	13/2715	64/55961	1.03109e-05	0.000605108	Cm05G003778/Cm05G001853/Cm06G002968/Cm04G004013/Cm06G003337/Cm04G001979/Cm06G002969/Cm21G001275/Cm19G001567/Cm20G001008/Cm27G000413/Cm22G000377/Cm19G001565	13	biological process
GO:1905622	negative regulation of leaf development	16/2715	94/55961	1.13254e-05	0.000651865	Cm08G004475/Cm11G004025/Cm09G004383/Cm07G004311/Cm10G004012/Cm11G004024/Cm10G004011/Cm05G001247/Cm11G000370/Cm12G000487/Cm10G000404/Cm04G001318/Cm07G004304/Cm13G003999/Cm10G000401/Cm08G004464	16	biological process
GO:0002764	immune response-regulating signaling pathway	19/2715	128/55961	1.39331e-05	0.000786826	Cm05G003778/Cm06G002968/Cm04G004013/Cm24G001424/Cm11G004368/Cm06G003337/Cm06G002969/Cm18G001009/Cm21G001275/Cm12G004667/Cm19G001567/Cm17G000935/Cm19G004650/Cm20G001008/Cm16G002614/Cm03G004569/Cm17G002645/Cm10G004628/Cm19G001565	19	biological process
GO:0016080	synaptic vesicle targeting	6/2715	13/55961	1.65595e-05	0.000901135	Cm01G003404/Cm01G003405/Cm02G002979/Cm02G002977/Cm03G003395/Cm03G003396	6	biological process
GO:0016081	synaptic vesicle docking	6/2715	13/55961	1.65595e-05	0.000901135	Cm01G003404/Cm01G003405/Cm02G002979/Cm02G002977/Cm03G003395/Cm03G003396	6	biological process
GO:0042538	hyperosmotic salinity response	28/2715	242/55961	2.07769e-05	0.00111045	Cm02G002999/Cm26G003442/Cm04G003304/Cm06G002667/Cm25G003397/scaffold457G000001/Cm01G003423/Cm27G002235/Cm05G003108/Cm27G003362/Cm03G003421/Cm20G000946/Cm16G002130/Cm19G003845/Cm13G002336/Cm08G001747/Cm02G003000/Cm20G003924/Cm05G001307/Cm26G002364/Cm25G000505/Cm21G004015/Cm04G004344/Cm21G001580/Cm05G004100/Cm11G003285/Cm14G003036/Cm05G001194	28	biological process
GO:0002221	pattern recognition receptor signaling pathway	16/2715	99/55961	2.21928e-05	0.00114522	Cm05G003778/Cm06G002968/Cm04G004013/Cm24G001424/Cm11G004368/Cm06G003337/Cm06G002969/Cm21G001275/Cm12G004667/Cm19G001567/Cm20G001008/Cm16G002614/Cm03G004569/Cm17G002645/Cm10G004628/Cm19G001565	16	biological process
GO:0002758	innate immune response-activating signaling pathway	16/2715	99/55961	2.21928e-05	0.00114522	Cm05G003778/Cm06G002968/Cm04G004013/Cm24G001424/Cm11G004368/Cm06G003337/Cm06G002969/Cm21G001275/Cm12G004667/Cm19G001567/Cm20G001008/Cm16G002614/Cm03G004569/Cm17G002645/Cm10G004628/Cm19G001565	16	biological process
GO:0018105	peptidyl-serine phosphorylation	39/2715	394/55961	2.36212e-05	0.00119827	Cm17G004681/Cm04G002104/Cm06G001577/Cm18G004236/Cm05G001977/Cm17G000900/Cm16G000977/Cm22G003024/Cm24G002936/Cm17G003637/Cm07G002207/Cm08G002513/Cm14G000990/Cm23G003015/Cm16G003464/Cm18G003128/Cm13G001048/Cm09G002455/Cm03G000158/Cm12G001412/Cm15G000921/Cm20G000946/Cm18G000962/Cm19G003845/Cm23G005082/Cm13G002336/Cm22G002245/Cm18G000960/Cm01G003635/Cm20G003924/Cm06G004056/Cm25G000408/Cm11G001358/Cm2…	39	biological process
GO:0016598	protein arginylation	11/2715	51/55961	2.70569e-05	0.001288	Cm23G000062/Cm22G000097/Cm23G000060/Cm24G000147/Cm23G000057/Cm24G000142/Cm22G000096/Cm24G000141/Cm24G000144/Cm23G000061/Cm07G002341	11	biological process
GO:0035874	cellular response to copper ion starvation	6/2715	14/55961	2.77841e-05	0.001288	Cm14G000237/Cm13G000164/Cm14G000238/Cm15G000199/Cm13G000163/Cm15G000200	6	biological process
GO:0120126	response to copper ion starvation	6/2715	14/55961	2.77841e-05	0.001288	Cm14G000237/Cm13G000164/Cm14G000238/Cm15G000199/Cm13G000163/Cm15G000200	6	biological process
GO:0052552	symbiont-mediated perturbation of host immune response	13/2715	70/55961	2.84022e-05	0.001288	Cm05G003778/Cm05G001853/Cm06G002968/Cm04G004013/Cm06G003337/Cm04G001979/Cm06G002969/Cm21G001275/Cm19G001567/Cm20G001008/Cm27G000413/Cm22G000377/Cm19G001565	13	biological process
GO:0052553	symbiont-mediated perturbation of host immune response	13/2715	70/55961	2.84022e-05	0.001288	Cm05G003778/Cm05G001853/Cm06G002968/Cm04G004013/Cm06G003337/Cm04G001979/Cm06G002969/Cm21G001275/Cm19G001567/Cm20G001008/Cm27G000413/Cm22G000377/Cm19G001565	13	biological process
GO:0052564	response to host immune response	13/2715	70/55961	2.84022e-05	0.001288	Cm05G003778/Cm05G001853/Cm06G002968/Cm04G004013/Cm06G003337/Cm04G001979/Cm06G002969/Cm21G001275/Cm19G001567/Cm20G001008/Cm27G000413/Cm22G000377/Cm19G001565	13	biological process
GO:0052572	response to host immune response	13/2715	70/55961	2.84022e-05	0.001288	Cm05G003778/Cm05G001853/Cm06G002968/Cm04G004013/Cm06G003337/Cm04G001979/Cm06G002969/Cm21G001275/Cm19G001567/Cm20G001008/Cm27G000413/Cm22G000377/Cm19G001565	13	biological process
GO:0006649	phospholipid transfer to membrane	10/2715	43/55961	3.12379e-05	0.00137493	Cm22G004103/Cm22G004102/Cm23G004130/Cm23G004132/Cm22G004101/Cm24G004095/Cm10G000353/Cm24G004089/Cm12G000438/Cm11G000330	10	biological process
GO:0010115	regulation of abscisic acid biosynthetic process	10/2715	43/55961	3.12379e-05	0.00137493	Cm07G001859/Cm08G002187/Cm04G003797/Cm26G000679/Cm25G000540/Cm09G002179/Cm27G000642/Cm06G003171/Cm05G003633/Cm08G002202	10	biological process
GO:0030308	negative regulation of cell growth	35/2715	343/55961	3.22451e-05	0.00138987	Cm11G000857/Cm11G000856/Cm01G005154/Cm17G004698/Cm17G005574/Cm19G001796/Cm21G004884/Cm19G004048/Cm12G000965/Cm01G001606/Cm19G004052/Cm20G004452/Cm19G001797/Cm21G004885/Cm16G005317/Cm21G004894/Cm02G001359/Cm21G004918/Cm19G004663/Cm21G004646/Cm03G001559/Cm19G004045/Cm16G005310/Cm19G000545/Cm21G000635/Cm20G004100/Cm21G004647/Cm19G004050/Cm06G004308/Cm19G004670/Cm21G004668/Cm13G005193/Cm21G004645/Cm2…	35	biological process
GO:0010262	somatic embryogenesis	9/2715	35/55961	3.28727e-05	0.00138987	Cm16G000936/Cm18G004760/Cm16G004851/Cm17G004633/Cm17G005115/Cm17G000844/Cm16G000929/Cm18G000919/Cm18G000925	9	biological process
GO:0018209	peptidyl-serine modification	39/2715	400/55961	3.307e-05	0.00138987	Cm17G004681/Cm04G002104/Cm06G001577/Cm18G004236/Cm05G001977/Cm17G000900/Cm16G000977/Cm22G003024/Cm24G002936/Cm17G003637/Cm07G002207/Cm08G002513/Cm14G000990/Cm23G003015/Cm16G003464/Cm18G003128/Cm13G001048/Cm09G002455/Cm03G000158/Cm12G001412/Cm15G000921/Cm20G000946/Cm18G000962/Cm19G003845/Cm23G005082/Cm13G002336/Cm22G002245/Cm18G000960/Cm01G003635/Cm20G003924/Cm06G004056/Cm25G000408/Cm11G001358/Cm2…	39	biological process
GO:0055076	obsolete transition metal ion homeostasis	41/2715	429/55961	3.34349e-05	0.00138987	Cm14G000694/Cm14G000693/Cm07G002291/Cm16G004724/Cm16G004722/Cm18G004640/Cm09G002525/Cm08G002547/Cm05G002300/Cm17G005014/Cm24G001634/Cm22G001387/scaffold758G000002/Cm13G000700/Cm06G001944/Cm13G000697/Cm13G000692/Cm04G002449/Cm13G000695/Cm13G004134/Cm13G000701/Cm19G002260/Cm20G001656/Cm23G001496/Cm17G004407/Cm11G001034/Cm21G001952/Cm20G001657/Cm16G000909/Cm22G002305/Cm17G004434/Cm13G000704/Cm13G001…	41	biological process
GO:0018107	peptidyl-threonine phosphorylation	16/2715	103/55961	3.67147e-05	0.00148496	Cm17G003637/Cm16G003464/Cm18G003128/Cm24G001369/Cm12G001412/Cm20G000946/Cm19G003845/Cm13G002336/Cm01G003635/Cm20G003924/Cm14G000342/Cm11G001358/Cm21G004015/Cm04G004344/Cm05G004100/Cm03G003663	16	biological process
GO:0018210	peptidyl-threonine modification	16/2715	103/55961	3.67147e-05	0.00148496	Cm17G003637/Cm16G003464/Cm18G003128/Cm24G001369/Cm12G001412/Cm20G000946/Cm19G003845/Cm13G002336/Cm01G003635/Cm20G003924/Cm14G000342/Cm11G001358/Cm21G004015/Cm04G004344/Cm05G004100/Cm03G003663	16	biological process
GO:1902478	negative regulation of defense response to bacterium	8/2715	28/55961	3.94113e-05	0.00157277	Cm06G003088/Cm04G003890/Cm05G003543/Cm05G003537/Cm22G000993/Cm24G001079/Cm06G003083/Cm23G001073	8	biological process
GO:0010116	positive regulation of abscisic acid biosynthetic process	7/2715	21/55961	3.99619e-05	0.00157376	Cm07G001859/Cm08G002187/Cm26G000679/Cm25G000540/Cm09G002179/Cm27G000642/Cm08G002202	7	biological process
GO:0071484	cellular response to light intensity	9/2715	36/55961	4.19466e-05	0.00163047	Cm16G004760/Cm20G003872/Cm17G004736/Cm17G004987/Cm24G001884/Cm20G003870/Cm12G003397/Cm22G001955/Cm20G003868	9	biological process
GO:0009228	thiamine biosynthetic process	6/2715	15/55961	4.43993e-05	0.00168211	Cm13G001000/Cm14G000940/Cm15G000872/Cm18G001004/Cm17G000929/Cm16G001018	6	biological process
GO:0042724	thiamine-containing compound biosynthetic process	6/2715	15/55961	4.43993e-05	0.00168211	Cm13G001000/Cm14G000940/Cm15G000872/Cm18G001004/Cm17G000929/Cm16G001018	6	biological process
GO:0052031	symbiont-mediated perturbation of host defense response	13/2715	74/55961	5.22767e-05	0.00186267	Cm05G003778/Cm05G001853/Cm06G002968/Cm04G004013/Cm06G003337/Cm04G001979/Cm06G002969/Cm21G001275/Cm19G001567/Cm20G001008/Cm27G000413/Cm22G000377/Cm19G001565	13	biological process
GO:0052173	response to defenses of other organism	13/2715	74/55961	5.22767e-05	0.00186267	Cm05G003778/Cm05G001853/Cm06G002968/Cm04G004013/Cm06G003337/Cm04G001979/Cm06G002969/Cm21G001275/Cm19G001567/Cm20G001008/Cm27G000413/Cm22G000377/Cm19G001565	13	biological process
GO:0052200	response to host defenses	13/2715	74/55961	5.22767e-05	0.00186267	Cm05G003778/Cm05G001853/Cm06G002968/Cm04G004013/Cm06G003337/Cm04G001979/Cm06G002969/Cm21G001275/Cm19G001567/Cm20G001008/Cm27G000413/Cm22G000377/Cm19G001565	13	biological process
GO:0052255	symbiont-mediated perturbation of host defense response	13/2715	74/55961	5.22767e-05	0.00186267	Cm05G003778/Cm05G001853/Cm06G002968/Cm04G004013/Cm06G003337/Cm04G001979/Cm06G002969/Cm21G001275/Cm19G001567/Cm20G001008/Cm27G000413/Cm22G000377/Cm19G001565	13	biological process
GO:0075136	response to host	13/2715	74/55961	5.22767e-05	0.00186267	Cm05G003778/Cm05G001853/Cm06G002968/Cm04G004013/Cm06G003337/Cm04G001979/Cm06G002969/Cm21G001275/Cm19G001567/Cm20G001008/Cm27G000413/Cm22G000377/Cm19G001565	13	biological process
GO:2000024	regulation of leaf development	34/2715	338/55961	5.51928e-05	0.00194344	Cm08G004475/Cm11G004025/Cm09G004383/Cm11G000642/Cm07G004311/Cm10G004012/Cm10G000573/Cm10G000569/Cm11G004024/Cm10G004011/Cm24G002566/Cm10G000571/Cm11G000640/Cm11G000639/Cm11G000641/Cm05G001247/Cm11G000370/Cm16G001831/Cm18G001635/Cm24G001974/Cm12G000487/Cm10G000404/Cm04G002666/Cm04G001318/Cm24G001379/Cm10G001794/Cm11G001778/Cm12G001797/Cm22G000525/Cm07G004304/Cm13G003999/Cm10G000401/Cm12G000728/Cm0…	34	biological process
GO:0009627	systemic acquired resistance	38/2715	398/55961	6.47597e-05	0.00225379	Cm08G004475/Cm09G004383/Cm07G004311/Cm05G001853/Cm19G002336/Cm19G002337/Cm02G001252/Cm20G001740/Cm04G001979/Cm03G001459/Cm01G001484/Cm13G000610/Cm16G001468/Cm03G004961/Cm10G001890/Cm05G001247/Cm11G000370/Cm06G004468/Cm13G001090/Cm12G000487/Cm27G000413/Cm10G000404/Cm02G001240/Cm11G001852/Cm04G001318/Cm12G001898/Cm27G001046/Cm20G002751/Cm14G001020/Cm15G000449/Cm12G000774/Cm15G000445/Cm07G004304/Cm1…	38	biological process
GO:0046710	GDP metabolic process	6/2715	16/55961	6.81152e-05	0.00234332	Cm14G002835/Cm13G004878/Cm13G002873/Cm15G003032/Cm12G002749/Cm05G003482	6	biological process
GO:0046916	obsolete intracellular transition metal ion homeostasis	31/2715	300/55961	6.98583e-05	0.00237598	Cm14G000694/Cm14G000693/Cm07G002291/Cm16G004724/Cm16G004722/Cm18G004640/Cm09G002525/Cm08G002547/Cm17G005014/Cm24G001634/Cm22G001387/scaffold758G000002/Cm13G000700/Cm13G000697/Cm13G000692/Cm13G000695/Cm13G000701/Cm19G002260/Cm20G001656/Cm23G001496/Cm17G004407/Cm11G001034/Cm21G001952/Cm20G001657/Cm22G002305/Cm17G004434/Cm13G000704/Cm13G001459/Cm18G004011/Cm19G004348/Cm22G005022	31	biological process
GO:1900425	negative regulation of defense response to bacterium	15/2715	99/55961	8.52172e-05	0.00283998	Cm04G002104/Cm06G001577/Cm05G001977/Cm06G003088/Cm04G003890/Cm05G003543/Cm05G001470/Cm05G003537/Cm22G000993/Cm24G001079/Cm06G003083/Cm27G001381/Cm04G001553/Cm23G001073/Cm21G004728	15	biological process
GO:0009942	longitudinal axis specification	10/2715	48/55961	8.53986e-05	0.00283998	Cm18G002882/Cm17G000107/Cm25G001869/Cm16G003250/Cm04G002509/Cm08G000880/Cm05G002376/Cm26G002057/Cm06G002404/Cm27G001846	10	biological process
GO:2000070	regulation of response to water deprivation	22/2715	183/55961	8.63504e-05	0.00284008	Cm22G003958/Cm15G001511/Cm22G003953/Cm23G003988/Cm24G003933/Cm13G001672/Cm27G000468/Cm16G005120/Cm17G005356/Cm21G002738/Cm23G003992/Cm02G002480/Cm23G003989/Cm03G002845/Cm17G005357/Cm16G005118/Cm16G005119/Cm23G003990/Cm11G001857/Cm02G004982/Cm24G003934/Cm22G003954	22	biological process
GO:0010359	regulation of anion channel activity	15/2715	100/55961	9.58015e-05	0.00311334	Cm13G004417/Cm13G004425/Cm22G003024/Cm24G002936/Cm14G004312/Cm15G004235/Cm23G003015/Cm18G001009/Cm17G000935/Cm19G004650/Cm22G002245/Cm24G004621/Cm15G004238/Cm19G002298/Cm22G004677	15	biological process
GO:1902074	response to salt	17/2715	123/55961	9.67391e-05	0.00311334	Cm11G000642/Cm07G001859/Cm08G002187/Cm10G000573/Cm10G000569/Cm24G002566/Cm10G000571/Cm11G000640/Cm11G000639/Cm26G000679/Cm11G000641/Cm25G000540/Cm09G002179/Cm27G000642/Cm19G001701/Cm08G002202/Cm12G000728	17	biological process
GO:0018108	peptidyl-tyrosine phosphorylation	11/2715	59/55961	0.000111287	0.00350611	Cm18G002969/Cm23G000975/Cm24G000972/Cm06G002970/Cm04G004012/Cm22G000886/Cm05G003432/Cm06G002966/Cm18G002977/Cm17G003465/Cm16G002412	11	biological process
GO:0018212	peptidyl-tyrosine modification	11/2715	59/55961	0.000111287	0.00350611	Cm18G002969/Cm23G000975/Cm24G000972/Cm06G002970/Cm04G004012/Cm22G000886/Cm05G003432/Cm06G002966/Cm18G002977/Cm17G003465/Cm16G002412	11	biological process
GO:0002757	immune response-activating signaling pathway	16/2715	115/55961	0.000141667	0.00441677	Cm05G003778/Cm06G002968/Cm04G004013/Cm24G001424/Cm11G004368/Cm06G003337/Cm06G002969/Cm21G001275/Cm12G004667/Cm19G001567/Cm20G001008/Cm16G002614/Cm03G004569/Cm17G002645/Cm10G004628/Cm19G001565	16	biological process
GO:0015914	phospholipid transport	18/2715	140/55961	0.000157035	0.00484543	Cm22G004103/Cm11G000898/Cm22G004102/Cm23G004130/Cm23G004132/Cm22G004101/Cm10G000868/Cm24G004095/Cm13G001110/Cm17G001123/Cm10G000353/Cm24G004089/Cm12G000438/Cm14G001030/Cm09G000863/Cm11G000330/Cm15G000971/Cm04G002026	18	biological process
GO:0042891	obsolete antibiotic transport	10/2715	52/55961	0.000173091	0.00528635	Cm27G001845/Cm19G002260/Cm20G001656/Cm21G001952/Cm20G001657/Cm25G001868/Cm19G003739/Cm15G004404/Cm26G002056/Cm13G004067	10	biological process
GO:1902930	regulation of alcohol biosynthetic process	11/2715	62/55961	0.000176852	0.00534665	Cm07G001859/Cm08G002187/Cm04G003797/Cm26G000679/Cm25G000540/Cm09G002179/Cm27G000642/Cm06G003171/Cm05G003633/Cm08G002202/Cm05G001194	11	biological process
GO:0006825	copper ion transport	10/2715	53/55961	0.000204135	0.00607333	Cm01G004587/Cm15G002738/Cm02G004153/Cm14G002509/Cm05G003929/Cm03G004578/Cm06G003507/Cm06G003500/Cm06G003506/Cm06G003499	10	biological process
GO:1902477	regulation of defense response to bacterium	11/2715	63/55961	0.000204947	0.00607333	Cm06G003088/Cm07G003349/Cm04G003890/Cm05G003543/Cm08G003528/Cm05G003537/Cm22G000993/Cm24G001079/Cm06G003083/Cm23G001073/Cm07G003350	11	biological process
GO:0050829	defense response to Gram-negative bacterium	9/2715	44/55961	0.000222471	0.00652799	Cm01G004890/Cm03G004846/Cm13G002399/Cm03G004847/Cm02G004481/Cm15G002475/Cm09G001443/Cm07G001224/scaffold106G000006	9	biological process
GO:0033108	mitochondrial respiratory chain complex assembly	13/2715	85/55961	0.000224875	0.00653446	Cm08G002468/Cm07G002162/Cm23G003188/Cm15G004095/Cm14G004173/Cm13G004292/Cm07G002165/Cm22G003209/Cm24G003102/Cm23G003187/Cm09G002402/Cm22G003210/Cm09G002403	13	biological process
GO:1903959	regulation of monoatomic anion transmembrane transport	15/2715	108/55961	0.000230325	0.00658237	Cm13G004417/Cm13G004425/Cm22G003024/Cm24G002936/Cm14G004312/Cm15G004235/Cm23G003015/Cm18G001009/Cm17G000935/Cm19G004650/Cm22G002245/Cm24G004621/Cm15G004238/Cm19G002298/Cm22G004677	15	biological process
GO:0000289	nuclear-transcribed mRNA poly(A) tail shortening	10/2715	54/55961	0.000239719	0.00658237	Cm16G003644/Cm18G003348/Cm27G002844/Cm17G003806/Cm25G002761/Cm27G002843/Cm25G002756/Cm26G002841/Cm26G002839/Cm09G001555	10	biological process
GO:0052033	obsolete pathogen-associated molecular pattern dependent induction by symbiont of host innate immune response	10/2715	54/55961	0.000239719	0.00658237	Cm05G003778/Cm06G002968/Cm04G004013/Cm06G003337/Cm06G002969/Cm21G001275/Cm19G001567/Cm20G001008/Cm22G000377/Cm19G001565	10	biological process
GO:0052166	induction by symbiont of host innate immune response	10/2715	54/55961	0.000239719	0.00658237	Cm05G003778/Cm06G002968/Cm04G004013/Cm06G003337/Cm06G002969/Cm21G001275/Cm19G001567/Cm20G001008/Cm22G000377/Cm19G001565	10	biological process
GO:0052257	obsolete pathogen-associated molecular pattern dependent induction by organism of innate immune response of other organism involved in symbiotic interaction	10/2715	54/55961	0.000239719	0.00658237	Cm05G003778/Cm06G002968/Cm04G004013/Cm06G003337/Cm06G002969/Cm21G001275/Cm19G001567/Cm20G001008/Cm22G000377/Cm19G001565	10	biological process
GO:0052305	induction by symbiont of host innate immune response	10/2715	54/55961	0.000239719	0.00658237	Cm05G003778/Cm06G002968/Cm04G004013/Cm06G003337/Cm06G002969/Cm21G001275/Cm19G001567/Cm20G001008/Cm22G000377/Cm19G001565	10	biological process
GO:0030243	cellulose metabolic process	23/2715	210/55961	0.00024603	0.00669426	Cm13G001479/Cm14G001221/Cm13G001368/Cm15G001199/Cm11G002771/Cm15G002960/Cm13G002817/Cm11G003149/Cm15G000388/Cm12G002811/scaffold912G000015/scaffold912G000014/Cm14G002777/Cm14G004634/Cm04G000011/Cm25G000505/Cm26G000199/scaffold601G000001/Cm08G002661/scaffold598G000001/Cm05G000010/Cm21G001580/Cm13G004699	23	biological process
GO:0071457	cellular response to ozone	5/2715	13/55961	0.000248293	0.00669497	Cm16G004760/Cm17G004736/Cm17G004987/Cm24G001884/Cm22G001955	5	biological process
GO:0006771	riboflavin metabolic process	8/2715	36/55961	0.000271305	0.00706101	Cm02G002369/Cm22G002381/scaffold1462G000056/Cm22G004254/Cm03G002564/Cm01G002605/Cm23G000333/Cm23G004292	8	biological process
GO:0006772	thiamine metabolic process	8/2715	36/55961	0.000271305	0.00706101	Cm13G001000/Cm14G000940/Cm18G000827/Cm15G000872/Cm18G001004/Cm17G000929/Cm16G000832/Cm16G001018	8	biological process
GO:0009231	riboflavin biosynthetic process	8/2715	36/55961	0.000271305	0.00706101	Cm02G002369/Cm22G002381/scaffold1462G000056/Cm22G004254/Cm03G002564/Cm01G002605/Cm23G000333/Cm23G004292	8	biological process
GO:0042723	thiamine-containing compound metabolic process	8/2715	36/55961	0.000271305	0.00706101	Cm13G001000/Cm14G000940/Cm18G000827/Cm15G000872/Cm18G001004/Cm17G000929/Cm16G000832/Cm16G001018	8	biological process
GO:0000578	embryonic axis specification	13/2715	87/55961	0.000284694	0.00731509	Cm18G002882/Cm17G000107/Cm19G000545/Cm25G001869/Cm16G003250/Cm22G004978/Cm04G002509/Cm08G000880/Cm05G002376/Cm26G002057/Cm18G000805/Cm06G002404/Cm27G001846	13	biological process
GO:0006972	hyperosmotic response	30/2715	310/55961	0.000285956	0.00731509	Cm02G002999/Cm26G003442/Cm04G003304/Cm06G002667/Cm25G003397/scaffold457G000001/Cm01G003423/Cm27G002235/Cm05G003108/Cm27G003362/Cm03G003421/Cm20G000946/Cm16G002130/Cm19G003845/Cm14G004440/Cm13G002336/Cm08G001747/Cm02G003000/Cm20G003924/Cm05G001307/Cm26G002364/Cm13G004483/Cm25G000505/Cm21G004015/Cm04G004344/Cm21G001580/Cm05G004100/Cm11G003285/Cm14G003036/Cm05G001194	30	biological process
GO:0099132	monoatomic cation transmembrane transport	27/2715	268/55961	0.000297579	0.00754791	Cm04G002817/Cm11G003413/Cm20G000681/Cm05G002618/Cm02G005001/Cm10G003429/Cm22G005156/Cm24G005610/Cm24G001634/Cm22G001387/Cm11G003164/Cm01G000555/Cm11G003412/Cm12G003552/Cm02G005000/Cm10G003428/Cm23G001496/Cm10G003426/Cm10G003423/Cm10G003422/Cm24G004049/Cm13G003013/Cm24G005611/Cm24G005746/Cm23G005074/Cm12G003550/Cm22G002367	27	biological process
GO:1902932	positive regulation of alcohol biosynthetic process	7/2715	28/55961	0.000301741	0.00758917	Cm07G001859/Cm08G002187/Cm26G000679/Cm25G000540/Cm09G002179/Cm27G000642/Cm08G002202	7	biological process
GO:1901957	regulation of cutin biosynthetic process	10/2715	56/55961	0.000326588	0.00814566	Cm22G004103/Cm22G004102/Cm23G004130/Cm23G004132/Cm22G004101/Cm24G004095/Cm10G000353/Cm24G004089/Cm12G000438/Cm11G000330	10	biological process
GO:0090662	transmembrane transport	27/2715	271/55961	0.000355055	0.0087105	Cm04G002817/Cm11G003413/Cm20G000681/Cm05G002618/Cm02G005001/Cm10G003429/Cm22G005156/Cm24G005610/Cm24G001634/Cm22G001387/Cm11G003164/Cm01G000555/Cm11G003412/Cm12G003552/Cm02G005000/Cm10G003428/Cm23G001496/Cm10G003426/Cm10G003423/Cm10G003422/Cm24G004049/Cm13G003013/Cm24G005611/Cm24G005746/Cm23G005074/Cm12G003550/Cm22G002367	27	biological process
GO:0099131	monoatomic ion transmembrane transport	27/2715	271/55961	0.000355055	0.0087105	Cm04G002817/Cm11G003413/Cm20G000681/Cm05G002618/Cm02G005001/Cm10G003429/Cm22G005156/Cm24G005610/Cm24G001634/Cm22G001387/Cm11G003164/Cm01G000555/Cm11G003412/Cm12G003552/Cm02G005000/Cm10G003428/Cm23G001496/Cm10G003426/Cm10G003423/Cm10G003422/Cm24G004049/Cm13G003013/Cm24G005611/Cm24G005746/Cm23G005074/Cm12G003550/Cm22G002367	27	biological process
GO:0046898	response to cycloheximide	12/2715	78/55961	0.000366218	0.00889161	Cm24G002566/Cm23G000062/Cm22G000097/Cm23G000060/Cm24G000147/Cm23G000057/Cm24G000142/Cm22G000096/Cm24G000141/Cm24G000144/Cm23G000061/Cm07G002341	12	biological process
GO:0002230	positive regulation of defense response to virus by host	6/2715	21/55961	0.000374321	0.00889161	Cm04G000942/Cm05G000889/Cm06G000848/Cm06G000832/Cm24G003073/Cm04G000916	6	biological process
GO:0016079	synaptic vesicle exocytosis	6/2715	21/55961	0.000374321	0.00889161	Cm01G003404/Cm01G003405/Cm02G002979/Cm02G002977/Cm03G003395/Cm03G003396	6	biological process
GO:1905898	positive regulation of response to endoplasmic reticulum stress	6/2715	21/55961	0.000374321	0.00889161	Cm04G000942/Cm05G000889/Cm06G000848/Cm06G000832/Cm24G003073/Cm04G000916	6	biological process
GO:0030148	sphingolipid biosynthetic process	13/2715	90/55961	0.000399618	0.00940403	Cm19G000475/Cm21G000313/Cm15G003076/Cm11G001430/Cm13G002918/Cm14G002881/Cm12G001486/Cm10G001446/Cm08G001638/Cm19G003173/Cm09G001584/Cm17G003096/Cm05G002085	13	biological process
GO:0006023	aminoglycan biosynthetic process	8/2715	38/55961	0.000402177	0.00940403	Cm07G003105/Cm09G003266/Cm08G003230/Cm04G000629/Cm05G001550/Cm05G001551/Cm04G001652/Cm01G002475	8	biological process
GO:0050826	response to freezing	14/2715	102/55961	0.000415648	0.00964368	Cm12G002974/Cm10G002834/Cm23G002263/Cm05G001613/Cm27G002654/Cm22G002325/Cm19G003685/Cm21G003893/Cm25G002671/Cm20G003758/Cm09G004263/Cm26G002619/Cm11G002949/scaffold392G000108	14	biological process
GO:0043680	filiform apparatus	34/2593	265/55720	1.02084e-07	4.0017e-05	Cm11G000857/Cm11G000856/Cm01G005154/Cm17G004698/Cm17G005574/Cm19G001796/Cm21G004884/Cm19G004048/Cm12G000965/Cm01G001606/Cm19G004052/Cm20G004452/Cm19G001797/Cm21G004885/Cm16G005317/Cm21G004894/Cm02G001359/Cm21G004918/Cm19G004663/Cm21G004646/Cm03G001559/Cm19G004045/Cm16G005310/Cm21G000635/Cm20G004100/Cm21G004647/Cm19G004050/Cm06G004308/Cm19G004670/Cm21G004668/Cm13G005193/Cm21G004645/Cm21G004919/Cm0…	34	cellular components
GO:0030015	CCR4-NOT core complex	11/2593	70/55720	0.000372087	0.0463814	Cm16G003644/Cm18G003348/Cm27G002844/Cm17G003806/Cm25G002761/Cm27G002843/Cm25G002756/Cm26G002841/Cm16G004421/Cm26G002839/Cm09G001555	11	cellular components
GO:0044426	obsolete cell wall part	36/2593	424/55720	0.000433849	0.0463814	Cm11G000857/Cm11G000856/Cm01G005154/Cm17G004698/Cm17G005574/Cm19G001796/Cm21G004884/Cm19G004048/Cm12G000965/Cm01G001606/Cm19G004052/Cm20G004452/Cm19G001797/Cm21G004885/Cm16G005317/Cm21G004894/Cm02G001359/Cm21G004918/Cm19G004663/Cm21G004646/Cm03G001559/Cm19G004045/Cm16G005310/Cm21G000635/Cm09G004610/Cm20G004100/Cm21G004647/Cm19G004050/Cm06G004308/Cm19G004670/Cm21G004668/Cm13G005193/Cm21G004645/Cm2…	36	cellular components
GO:0044462	obsolete external encapsulating structure part	36/2593	426/55720	0.000473279	0.0463814	Cm11G000857/Cm11G000856/Cm01G005154/Cm17G004698/Cm17G005574/Cm19G001796/Cm21G004884/Cm19G004048/Cm12G000965/Cm01G001606/Cm19G004052/Cm20G004452/Cm19G001797/Cm21G004885/Cm16G005317/Cm21G004894/Cm02G001359/Cm21G004918/Cm19G004663/Cm21G004646/Cm03G001559/Cm19G004045/Cm16G005310/Cm21G000635/Cm09G004610/Cm20G004100/Cm21G004647/Cm19G004050/Cm06G004308/Cm19G004670/Cm21G004668/Cm13G005193/Cm21G004645/Cm2…	36	cellular components
GO:0016762	xyloglucan:xyloglucosyl transferase activity	28/2375	59/48340	2.44618e-21	2.16976e-18	Cm13G001412/Cm14G001191/Cm14G001194/Cm14G001187/Cm14G001183/Cm13G001305/Cm13G002472/Cm14G001185/Cm14G002352/Cm14G001192/Cm13G001304/Cm14G001188/Cm13G001295/Cm14G001193/Cm15G001130/Cm14G001190/Cm14G002355/Cm15G001129/Cm14G001184/Cm11G003149/Cm15G002579/Cm13G001298/Cm13G001302/Cm14G001267/Cm13G001293/Cm13G001303/Cm13G001296/Cm20G000663	28	molecular functions
GO:0090447	glycerol-3-phosphate 2-O-acyltransferase activity	15/2375	52/48340	1.79022e-08	7.93964e-06	Cm10G000517/Cm08G002559/Cm10G000516/Cm12G000665/Cm07G002274/Cm10G000511/Cm09G002513/Cm04G000482/Cm11G000576/Cm04G002372/Cm11G000574/Cm05G002236/Cm10G000513/Cm07G002275/Cm11G000575	15	molecular functions
GO:0045548	phenylalanine ammonia-lyase activity	11/2375	28/48340	3.88559e-08	1.14884e-05	Cm23G000062/Cm22G000097/Cm23G000060/Cm24G000147/Cm23G000057/Cm24G000142/Cm22G000096/Cm24G000141/Cm24G000144/Cm23G000061/Cm07G002341	11	molecular functions
GO:0005388	P-type calcium transporter activity	24/2375	143/48340	1.34821e-07	2.98966e-05	Cm04G002817/Cm11G003413/Cm20G000681/Cm05G002618/Cm02G005001/Cm10G003429/Cm22G005156/Cm24G005610/Cm11G003164/Cm01G000555/Cm11G003412/Cm12G003552/Cm02G005000/Cm10G003428/Cm10G003426/Cm10G003423/Cm10G003422/Cm24G004049/Cm13G003013/Cm24G005611/Cm24G005746/Cm23G005074/Cm12G003550/Cm22G002367	24	molecular functions
GO:0009922	fatty acid elongase activity	14/2375	58/48340	6.04803e-07	0.000107292	Cm21G002844/Cm19G002958/Cm19G002956/Cm20G002755/Cm21G002843/Cm20G002753/Cm25G000151/Cm19G002955/Cm20G002756/Cm14G004183/Cm26G000223/Cm15G004113/Cm13G004308/Cm27G000218	14	molecular functions
GO:0050378	UDP-glucuronate 4-epimerase activity	6/2375	10/48340	2.47341e-06	0.000365652	Cm01G004890/Cm03G004846/Cm13G002399/Cm03G004847/Cm02G004481/Cm15G002475	6	molecular functions
GO:0008686	3,4-dihydroxy-2-butanone-4-phosphate synthase activity	7/2375	17/48340	8.61094e-06	0.00109113	Cm02G002369/scaffold1462G000056/Cm22G004254/Cm03G002564/Cm01G002605/Cm23G000333/Cm23G004292	7	molecular functions
GO:0015662	P-type ion transporter activity	24/2375	183/48340	1.20964e-05	0.0013296	Cm04G002817/Cm11G003413/Cm20G000681/Cm05G002618/Cm02G005001/Cm10G003429/Cm22G005156/Cm24G005610/Cm11G003164/Cm01G000555/Cm11G003412/Cm12G003552/Cm02G005000/Cm10G003428/Cm10G003426/Cm10G003423/Cm10G003422/Cm24G004049/Cm13G003013/Cm24G005611/Cm24G005746/Cm23G005074/Cm12G003550/Cm22G002367	24	molecular functions
GO:0003935	GTP cyclohydrolase II activity	7/2375	18/48340	1.34909e-05	0.0013296	Cm02G002369/scaffold1462G000056/Cm22G004254/Cm03G002564/Cm01G002605/Cm23G000333/Cm23G004292	7	molecular functions
GO:0003933	GTP cyclohydrolase activity	7/2375	21/48340	4.32725e-05	0.00383827	Cm02G002369/scaffold1462G000056/Cm22G004254/Cm03G002564/Cm01G002605/Cm23G000333/Cm23G004292	7	molecular functions
GO:0004535	poly(A)-specific ribonuclease activity	11/2375	54/48340	5.31997e-05	0.00393234	Cm16G003644/Cm18G003348/Cm27G002844/Cm17G003806/Cm25G002761/Cm27G002843/Cm25G002756/Cm26G002841/Cm16G004421/Cm26G002839/Cm09G001555	11	molecular functions
GO:0016841	ammonia-lyase activity	11/2375	54/48340	5.31997e-05	0.00393234	Cm23G000062/Cm22G000097/Cm23G000060/Cm24G000147/Cm23G000057/Cm24G000142/Cm22G000096/Cm24G000141/Cm24G000144/Cm23G000061/Cm07G002341	11	molecular functions
GO:0042409	caffeoyl-CoA O-methyltransferase activity	10/2375	46/48340	6.45108e-05	0.00440162	Cm08G003366/Cm09G003440/Cm08G003371/Cm08G003359/Cm08G003369/Cm08G003361/Cm09G003437/Cm09G003429/Cm09G003438/Cm09G003435	10	molecular functions
GO:0016840	carbon-nitrogen lyase activity	14/2375	87/48340	8.48846e-05	0.00537805	Cm23G000062/Cm22G000097/Cm23G000060/Cm24G000147/Cm23G000057/Cm24G000142/Cm04G003652/Cm22G000096/Cm24G000141/Cm05G003767/Cm24G000144/Cm05G003765/Cm23G000061/Cm07G002341	14	molecular functions
GO:0047262	polygalacturonate 4-alpha-galacturonosyltransferase activity	15/2375	99/48340	9.77098e-05	0.00569007	Cm22G001295/Cm24G001380/Cm05G002224/Cm23G001417/Cm23G001416/Cm06G001838/Cm17G003901/Cm09G003261/Cm04G002357/Cm18G003445/Cm08G003227/Cm16G003739/Cm07G003102/scaffold1101G000013/Cm23G005134	15	molecular functions
GO:0004385	guanylate kinase activity	5/2375	11/48340	0.000102639	0.00569007	Cm14G002835/Cm13G004878/Cm13G002873/Cm15G003032/Cm12G002749	5	molecular functions
GO:0004713	protein tyrosine kinase activity	11/2375	59/48340	0.000124132	0.00647676	Cm18G002969/Cm23G000975/Cm24G000972/Cm06G002970/Cm04G004012/Cm22G000886/Cm05G003432/Cm06G002966/Cm18G002977/Cm17G003465/Cm16G002412	11	molecular functions
GO:0032934	sterol binding	5/2375	12/48340	0.000168816	0.0083189	Cm07G000276/Cm08G000408/Cm20G002707/Cm21G002816/Cm19G002922	5	molecular functions
GO:0047216	inositol 3-alpha-galactosyltransferase activity	7/2375	26/48340	0.000197152	0.0092039	Cm05G003232/Cm04G003430/Cm06G002786/Cm05G003230/Cm17G000920/Cm06G002783/Cm04G003429	7	molecular functions
GO:0004683	calmodulin-dependent protein kinase activity	24/2375	224/48340	0.00030386	0.0134762	Cm17G004681/Cm04G002104/Cm06G001577/Cm18G004236/Cm05G001977/Cm17G000900/Cm16G000977/Cm22G003024/Cm24G002936/Cm07G002207/Cm08G002513/Cm14G000990/Cm23G003015/Cm13G001048/Cm09G002455/Cm24G001369/Cm15G000921/Cm18G000962/Cm23G005082/Cm22G002245/Cm18G000960/Cm25G000408/Cm14G000342/Cm17G004680	24	molecular functions
GO:0019829	ATPase-coupled monoatomic cation transmembrane transporter activity	27/2375	268/48340	0.000359659	0.0151913	Cm04G002817/Cm11G003413/Cm20G000681/Cm05G002618/Cm02G005001/Cm10G003429/Cm22G005156/Cm24G005610/Cm24G001634/Cm22G001387/Cm11G003164/Cm01G000555/Cm11G003412/Cm12G003552/Cm02G005000/Cm10G003428/Cm23G001496/Cm10G003426/Cm10G003423/Cm10G003422/Cm24G004049/Cm13G003013/Cm24G005611/Cm24G005746/Cm23G005074/Cm12G003550/Cm22G002367	27	molecular functions
GO:0022853	active monoatomic ion transmembrane transporter activity	27/2375	271/48340	0.000428423	0.0165222	Cm04G002817/Cm11G003413/Cm20G000681/Cm05G002618/Cm02G005001/Cm10G003429/Cm22G005156/Cm24G005610/Cm24G001634/Cm22G001387/Cm11G003164/Cm01G000555/Cm11G003412/Cm12G003552/Cm02G005000/Cm10G003428/Cm23G001496/Cm10G003426/Cm10G003423/Cm10G003422/Cm24G004049/Cm13G003013/Cm24G005611/Cm24G005746/Cm23G005074/Cm12G003550/Cm22G002367	27	molecular functions
GO:0042625	ATPase-coupled ion transmembrane transporter activity	27/2375	271/48340	0.000428423	0.0165222	Cm04G002817/Cm11G003413/Cm20G000681/Cm05G002618/Cm02G005001/Cm10G003429/Cm22G005156/Cm24G005610/Cm24G001634/Cm22G001387/Cm11G003164/Cm01G000555/Cm11G003412/Cm12G003552/Cm02G005000/Cm10G003428/Cm23G001496/Cm10G003426/Cm10G003423/Cm10G003422/Cm24G004049/Cm13G003013/Cm24G005611/Cm24G005746/Cm23G005074/Cm12G003550/Cm22G002367	27	molecular functions
GO:0009931	calcium-dependent protein serine/threonine kinase activity	22/2375	207/48340	0.000591151	0.020974	Cm17G004681/Cm04G002104/Cm06G001577/Cm18G004236/Cm05G001977/Cm17G000900/Cm16G000977/Cm22G003024/Cm24G002936/Cm07G002207/Cm08G002513/Cm14G000990/Cm23G003015/Cm13G001048/Cm09G002455/Cm15G000921/Cm18G000962/Cm23G005082/Cm22G002245/Cm18G000960/Cm25G000408/Cm17G004680	22	molecular functions
GO:0010857	calcium-dependent protein kinase activity	22/2375	207/48340	0.000591151	0.020974	Cm17G004681/Cm04G002104/Cm06G001577/Cm18G004236/Cm05G001977/Cm17G000900/Cm16G000977/Cm22G003024/Cm24G002936/Cm07G002207/Cm08G002513/Cm14G000990/Cm23G003015/Cm13G001048/Cm09G002455/Cm15G000921/Cm18G000962/Cm23G005082/Cm22G002245/Cm18G000960/Cm25G000408/Cm17G004680	22	molecular functions
GO:0005536	glucose binding	7/2375	31/48340	0.000635306	0.0216737	Cm05G003232/Cm04G003430/Cm06G002786/Cm05G003230/Cm17G000920/Cm06G002783/Cm04G003429	7	molecular functions
GO:0004478	methionine adenosyltransferase activity	6/2375	25/48340	0.0011032	0.035627	Cm21G001304/Cm20G001032/Cm19G001595/Cm20G001031/Cm21G001302/Cm19G001592	6	molecular functions
GO:0005546	phosphatidylinositol-4,5-bisphosphate binding	13/2375	99/48340	0.00112464	0.035627	Cm01G003404/Cm02G001726/Cm03G001987/scaffold662G000002/Cm21G002642/Cm20G002500/Cm13G001624/Cm01G003405/Cm02G002979/Cm19G002761/Cm02G002977/Cm03G003395/Cm03G003396	13	molecular functions
GO:0004568	chitinase activity	5/2375	18/48340	0.00142618	0.0436213	Cm16G000936/Cm17G000844/Cm16G000929/Cm18G000919/Cm18G000925	5	molecular functions
GO:0048029	monosaccharide binding	7/2375	36/48340	0.00162725	0.0481125	Cm05G003232/Cm04G003430/Cm06G002786/Cm05G003230/Cm17G000920/Cm06G002783/Cm04G003429	7	molecular functions

## Sheet: Table S4
Table S4. The expression levels of PAL and ICS genes.
ID	VC1	VC2	VC3	VF1	VF2	VF3	Description	Preferred_name	KEGG_ko	PFAMs	log2FoldChange	padj
Cm23G001632	1.29	0.28	0.39	0.37	0.2	0.9	Isochorismate synthase	ICS	ko:K02552,ko:K15040	Chorismate_bind,Porin_3	-0.651646	0.754477
Cm22G001563	0.36	0.13	0.18	0.16	0.12	0.27	Isochorismate synthase	ICS	ko:K02552,ko:K15040	Chorismate_bind,Porin_3	-0.559372	0.675433
Cm23G000276	0	0	0	0	0	0	Isochorismate synthase	ICS	ko:K02552,ko:K15040	Chorismate_bind,Porin_3	0	0
Cm22G001596	0.61	0.6	0.36	0.73	0.47	0.77	Isochorismate synthase	ICS	ko:K02552,ko:K15040	Chorismate_bind,Porin_3	0.0636374	0.957119
Cm04G001618	0.1	0.08	0.14	0.04	0	0.02	Phenylalanine ammonialyase	PAL	ko:K10775,ko:K13064	Lyase_aromatic	-2.80336	0.0184641
Cm23G000057	0.5	0.32	0.53	0.07	0.1	0.1	Phenylalanine ammonialyase	PAL	ko:K10775,ko:K13064	Lyase_aromatic	-2.6011	3.50948e-05
Cm22G000096	1.82	3.16	3.12	0.34	0.54	0.79	Phenylalanine ammonialyase	PAL	ko:K10775,ko:K13064	Lyase_aromatic	-2.5457	0.000353794
Cm24G000142	1.6	2.11	2.29	0.72	0.23	0.29	Phenylalanine ammonialyase	PAL	ko:K10775,ko:K13064	Lyase_aromatic	-2.57704	0.000222554
Cm24G000147	1.09	1.51	0.88	0.3	0.33	0.16	Phenylalanine ammonialyase	PAL	ko:K10775,ko:K13064	Lyase_aromatic	-2.41176	8.58226e-06
Cm23G000060	0.72	0.99	1.03	0.27	0.23	0.22	Phenylalanine ammonialyase	PAL	ko:K10775,ko:K13064	Lyase_aromatic	-2.21102	8.59956e-07
Cm24G000141	0.47	0.47	0.27	0.08	0.14	0.12	Phenylalanine ammonialyase	PAL	ko:K10775,ko:K13064	Lyase_aromatic	-2.08983	0.000359918
Cm24G000143	0.61	1.04	0.34	0.12	0.06	0.39	Phenylalanine ammonialyase	PAL	ko:K10775,ko:K13064	Lyase_aromatic	-2.04959	0.123604
Cm24G000144	1.34	2.04	1.72	0.75	0.27	0.57	Phenylalanine ammonialyase	PAL	ko:K10775,ko:K13064	Lyase_aromatic	-1.97248	0.00198211
Cm22G000095	0.11	0.02	0.03	0.03	0.01	0.01	Phenylalanine ammonialyase	PAL	ko:K10775,ko:K13064	Lyase_aromatic	-0.291851	0.929591
Cm24G000149	0.21	0.42	0.17	0.15	0.11	0	Phenylalanine ammonialyase	PAL	ko:K10775,ko:K13064	Lyase_aromatic	-1.88231	0.293952
Cm22G000097	1.81	2.33	1.72	0.69	0.8	0.58	Phenylalanine ammonialyase	PAL	ko:K10775,ko:K13064	Lyase_aromatic	-1.77577	3.56154e-07
Cm23G000062	1.52	1.92	1.65	0.67	0.63	0.5	Phenylalanine ammonialyase	PAL	ko:K10775,ko:K13064	Lyase_aromatic	-1.77912	7.02016e-08
Cm23G000058	1.91	2.35	1.13	1.22	0.6	0.49	Phenylalanine ammonialyase	PAL	ko:K10775,ko:K13064	Lyase_aromatic	-1.50366	0.0579457
Cm24G000148	0.57	0.75	0.48	0.36	0.14	0.28	Phenylalanine ammonialyase	PAL	ko:K10775,ko:K13064	Lyase_aromatic	-1.49619	0.0220226
Cm05G001516	3.42	4.27	4.35	3.94	0.28	1.2	Phenylalanine ammonialyase	PAL	ko:K10775,ko:K13064	Lyase_aromatic	-1.45828	0.411731
Cm08G002598	3.7	2.93	3.93	1.11	1.12	2.57	Phenylalanine ammonialyase	PAL	ko:K10775,ko:K13064	Lyase_aromatic	-1.41418	0.0438005
Cm23G000061	0.73	0.72	0.68	0.21	0.39	0.39	Phenylalanine ammonialyase	PAL	ko:K10775,ko:K13064	Lyase_aromatic	-1.35801	0.00450994
Cm08G002597	14.26	14.32	15.51	3.27	11.51	7.24	Phenylalanine ammonialyase	PAL	ko:K10775,ko:K13064	Lyase_aromatic	-1.2625	0.174794
Cm24G000145	0.17	0.02	0.13	0.13	0.03	0	Phenylalanine ammonialyase	PAL	ko:K10775,ko:K13064	Lyase_aromatic	-1.29248	0.656695
Cm07G002341	46.32	45.95	41.48	18.47	31.5	19.16	Phenylalanine ammonialyase	PAL	ko:K10775,ko:K13064	Lyase_aromatic	-1.21505	0.00804932
Cm07G002342	1.11	0.89	1.09	0.5	0.98	0.5	Phenylalanine ammonialyase	PAL	ko:K10775,ko:K13064	Lyase_aromatic	-0.901904	0.216131
Cm09G002638	1.54	1	1.85	0.5	1.23	1.12	Phenylalanine ammonialyase	PAL	ko:K10775,ko:K13064	Lyase_aromatic	-0.8899	0.369217
Cm23G000063	18.92	13.52	11.71	8.33	8.94	13.25	Phenylalanine ammonialyase	PAL	ko:K10775,ko:K13064	Lyase_aromatic	-0.791554	0.117054
Cm22G000098	24.71	16.6	17.34	8.98	13.01	18.88	Phenylalanine ammonialyase	PAL	ko:K10775,ko:K13064	Lyase_aromatic	-0.780351	0.257835
Cm24G000146	0.29	0.1	0.36	0.26	0.09	0.22	Phenylalanine ammonialyase	PAL	ko:K10775,ko:K13064	Lyase_aromatic	-0.703737	0.687744
Cm23G000056	0.24	0.09	0.03	0.14	0.05	0.1	Phenylalanine ammonialyase	PAL	ko:K10775,ko:K13064	Lyase_aromatic	-0.525725	0.816392
Cm06G001341	0	0	0	0	0	0	Phenylalanine ammonialyase	PAL	ko:K10775,ko:K13064	Lyase_aromatic	0	0

## Sheet: Table S5
Table S5.Primer sequence
Primer	Sequence(5'→3')
CVB-TGBp2-F	ACCGAATTCTTAGTCACAATGCCTCCC
CVB-TGBp2-R	TCCGAGCTCATAGAGACGGCATACCTT
TAV-F	CCATCCCTTCAACATCCGAC
TAV-R	GTTGAAGCGGAAGGAATACG
TMV-F	ACTCCATCTCAGTTCGTGTTCTTG
TMV-R	GAGCTCTCGAAAGAGCTCCGATTA
CMV-F	GCCACCAAAAATAGACCG
CMV-R	ATCTGCTGGCGTGGATTTCT
PVX-F1	TAGCACAACACAGGCCACAG
PVX-R1	GGCAGCATTTCAGCTTC
PVY-F	ACG TCC AAAATG AGA ATGCC
PVY-R	TGG TGT TCG TGA TGT GAC CT
TSWV-F	ATGTYTAAGGTTAAGCTCACTAAG
TSWV-R	TTAAGCAAGTTCTGTGAGTTTTGCC
ZYMV-F	GGGAGCGGAGACAAGTGA
ZYMV-R	ACGGCATTCCTGGACAAC
CVR-TGBp2-F	ATCTACTACGGACGACCGAATA
CVR-TGBp2-R	GCAACATCACAAACGACCTAGA
CSVd-F	ACTCCTGACCCTGCTGCTT
CSVd-R	AAGGTTCCACGGGCTTACT
CChMVd-F1	CAGTTTCGGCTTGTGCGGGAGT
CChMVd-R1	TCCGAGGAGAATATCCAACGAG
Cm-ACTIN1-F	ATGGTGAAGGCTGGATTTGCT
Cm-ACTIN1-R	TCATCCCAGTTGCTGACAATACC
Cm23G001632-F	AGGTTGTGCTTGCACGTAGT
Cm23G001632-R	ATGTCGAATTTGTTCCGATG
Cm22G001596-F	GCCCATTGATTCGTGCTTAT
Cm22G001596-R	AGTGCGTGTACTGCCTTTCC
Cm23G000276-F	AACTATGGAAGAAATGGGAAAG
Cm23G000276-R	GCAAGAAAGCCAACAATGAG
Cm22G000096-F	GTCTGGCTCGTTGGCTATTC
Cm22G000096-R	CATTGCCGTAAACACCTTGT
Cm24G000142-F	GAGAAACAAGGCTTTACACG
Cm24G000142-R	CCACCAGATAGATTCGAGGG
Cm24G000144-F	GTCAGAATCAACACCCTCCT
Cm24G000144-R	TGGACCGACCAGTGAGAAGT
Cm22G000097-F	GTCTGGCTCATTGGCTATTC
Cm22G000097-R	CACATTGCCGTAAACACCTT
Cm08G002597-F	GAGTATGGGTAAAGGGACTGA
Cm08G002597-R	CGGAAGGGTATGACTTGATT
